# Supplementary material for: Factors Associated with Depression and Anxiety in Adults ≥60 Years Old during the COVID-19 Pandemic: A Systematic Review
Source: Int J Environ Res Public Health. 2021 Nov 12;18(22):11859. doi: 10.3390/ijerph182211859 (PMC8621514; doi:10.3390/ijerph182211859)
Supplement: Supplementary file 1 [file ijerph-18-11859-s001.zip]

Archive with 1 entries (1 files):
- ijerph-1445949-supplementary.pdf
